# Supplementary material for: Unravelling the conundrum of nucleolar NR2F1 localization using antibody-based approaches in vitro and in vivo
Source: Commun Biol. 2025 Apr 10;8:594. doi: 10.1038/s42003-025-07985-1 (PMC11982218; doi:10.1038/s42003-025-07985-1)
Supplement: Supplementary file 3 — Supplementary Data 1 [file 42003_2025_7985_MOESM3_ESM.xlsx]

## Sheet: Figure 3 C,D data
			average values					error bars				normalized on higher value (Ab-3)							error bars
			CTRL HEK (nuclear)	Transfected HEK (nuclear)				CTRL HEK (nuclear)	Transfected HEK (nuclear)					CTRL HEK (nuclear)	Transfected HEK (nuclear)				CTRL HEK (nuclear)	Transfected HEK (nuclear)
	ab181137	1	3.59583	33.0024		ab181137	1	0.0264123	1.13423			ab181137	1	0.0970114	0.890367		ab181137	1	0.000712573	0.0306002
	abe1425	2	6.61038	38.1088		abe1425	2	0.0487146	1.48906			abe1425	2	0.178341	1.02813		abe1425	2	0.00131427	0.040173
	H8132	3	6.34343	37.066		H8132	3	0.0769148	1.25464			H8132	3	0.171139	1		H8132	3	0.00207508	0.0338487
	homemade	4	3.37643	36.4899		homemade	4	0.0222643	1.48361			homemade	4	0.0910923	0.984456		homemade	4	0.000600665	0.0400262
	#6364	5	4.03504	23.358		#6364	5	0.0115611	0.819626			#6364	5	0.108861	0.630172		#6364	5	0.000311906	0.0221126
	24573-1-AP	6	15.4034	25.3949		24573-1-AP	6	0.0650787	0.683309			24573-1-AP	6	0.415566	0.685127		24573-1-AP	6	0.00175575	0.0184349
	PA5-30190	7	9.84435	18.0412		PA5-30190	7	0.0472253	0.711426			PA5-30190	7	0.26559	0.48673		PA5-30190	7	0.00127409	0.0191935
			CTRL HEK (nuclear)	NR2F1 pixel intensity in the nuclei of control untrasfected HEK cells
			Transfected HEK (nuclear)	NR2F1 pixel intensity in the nuclei of HEK cells transfected with NR2F1 plasmid
			ab181137	1		abe1425	2		H8132	3		homemade	4		#6364	5		24573-1-AP	6		PA5-30190	7			RATIO NEG/POS
			CTRL HEK (nuclear)	Transfected HEK (nuclear)		CTRL HEK (nuclear)	Transfected HEK (nuclear)		CTRL HEK (nuclear)	Transfected HEK (nuclear)		CTRL HEK (nuclear)	Transfected HEK (nuclear)		CTRL HEK (nuclear)	Transfected HEK (nuclear)		CTRL HEK (nuclear)	Transfected HEK (nuclear)		CTRL HEK (nuclear)	Transfected HEK (nuclear)					Signal/Noise Ratio
			2.17	89.25		4.44	95.43		4.55	83.42		1.97	56.44		1.72	47.4		13.43	30.78		5.31	56.44			ab181137	1	9.17797
			2.24	30.62		3.56	41.47		4.18	109.7		2.1	40.22		1.88	39.75		12.23	31.67		5.08	26.45			abe1425	2	5.765
			1.97	29.42		3.54	19.12		5	28.37		2.06	33.43		2	38.33		12	17.16		5.77	32.76			H8132	3	5.84321
			2.54	21.55		4.6	19.45		5.45	19.37		2.18	62.63		1.83	28.4		12.48	22.59		5.26	23.86			homemade	4	10.8072
			2.27	42.64		3.66	23.6		8.4	23.29		2.2	21.82		1.71	18.15		15.06	23.33		5.36	15.95			#6364	5	5.78878
			2.04	24.57		3.96	42		5.5	50		2.22	25.8		1.81	21.56		15.9	33.66		5.23	31.16			24573-1-AP	6	1.64866
			3	32		5	43		9	40		4	19		4	14		14	17		11	12			PA5-30190	7	1.83264
			3	60		6	34		8	10		4	13		4	13		14	26		9	11
			4	20		5	27		6	27		4	11		4	23		18	17		9	12
			3	22		8	63		7	26		3	27		4	15		16	15		9	10
			3	41		7	63		4	101		3	33		4	8		16	14		10	13
			3	38		7	27		5	28		4	17		4	8		18	17		11	12
			4	9		6	27		7	76		3	22		4	7		18	22		10	36
			3	48		6	26		8	36		3	20		5	11		20	16		10	37
			3	16		7	53		7	14		4	229		4	18		15	17		9	29
			3	39		6	14		5	23		3	29		4	12		15	16		9	13
			3	12		7	137		6	17		3	53		4	17		15	16		10	25
			4	41		6	54		6	42		3	38		4	7		15	20		10	13
			4	43		5	42		7	11		3	31		4	24		16	18		9	15
			4	12		7	41		6	54		3	95		4	8		17	17		9	46
			3	60		6	82		6	26		4	35		4	19		17	18		9	14
			3	127		7	44		8	42		4	18		4	10		16	36		10	60
			3	62		5	32		6	24		3	34		4	18		16	33		9	11
			3	20		6	37		7	30		3	29		4	9		16	22		10	18
			3	49		6	21		6	13		4	33		4	11		15	16		9	14
			3	17		7	14		7	115		3	12		4	11		17	16		10	13
			4	10		8	13		7	81		4	51		4	15		18	19		10	11
			3	51		7	18		6	48		4	54		5	12		19	16		9	12
			4	39		7	27		8	30		3	107		4	16		15	16		10	14
			4	11		6	17		7	25		4	29		4	16		14	24		9	21
			3	11		5	76		6	93		3	30		4	28		16	23		10	19
			4	26		6	35		7	82		4	49		4	7		14	14		9	14
			4	26		6	10		6	63		4	17		4	11		17	53		10	13
			3	29		7	10		7	10		4	48		4	14		18	34		10	11
			3	45		6	18		9	48		3	64		4	19		16	18		10	10
			3	36		19	9		6	30		3	38		4	15		15	16		11	15
			3	33		7	11		6	72		3	15		4	8		18	22		10	10
			3	155		6	43		7	50		4	37		4	10		16	22		9	21
			4	39		7	40		6	37		3	19		4	30		17	24		10	15
			4	47		6	12		6	63		3	65		4	8		20	14		10	14
			3	11		7	11		8	31		4	62		4	8		16	28		10	17
			4	53		6	12		7	54		4	58		5	9		16	20		10	12
			3	27		7	31		6	17		3	29		4	20		16	20		10	17
			4	30		7	49		6	44		3	44		4	30		17	52		9	21
			3	70		6	23		8	95		3	180		4	27		17	42		10	11
			4	25		6	11		6	13		3	21		4	39		19	36		9	81
			4	41		6	56		7	13		4	24		4	9		17	17		10	15
			4	9		5	22		7	31		4	29		4	8		16	15		12	21
			3	8		6	19		7	11		3	9		4	13		17	41		9	12
			4	34		6	37		8	17		4	15		4	24		15	19		10	11
			4	23		6	31		8	26		3	94		4	11		17	85		10	10
			3	41		7	37		6	24		3	41		4	23		19	34		10	21
			4	28		7	13		6	35		3	25		4	37		14	44		10	13
			4	48		6	13		7	17		3	36		4	19		15	22		9	10
			3	26		7	19		7	12		3	24		4	23		14	15		9	13
			3	41		7	21		6	59		3	60		4	39		17	17		10	14
			3	31		7	43		9	40		3	84		4	29		15	15		10	14
			3	39		6	23		5	52		3	153		4	9		16	19		10	13
			3	25		7	78		8	68		4	72		4	7		15	15		11	11
			3	50		6	75		6	29		4	12		4	9		20	28		10	12
			4	32		6	18		8	43		4	28		4	8		16	15		9	13
			4	30		6	63		7	57		3	38		4	12		15	24		10	13
			3	7		6	33		9	18		3	13		4	43		16	17		10	12
			4	8		6	59		6	18		3	30		4	8		14	16		10	11
			3	34		7	50		6	10		3	48		4	19		18	43		10	11
			4	64		6	24		7	13		4	8		4	8		16	17		10	12
			3	14		8	46		7	38		4	185		4	15		17	20		10	19
			3	32		7	9		6	10		3	21		4	8		16	14		9	10
			4	28		6	66		8	49		3	19		4	8		15	16		10	22
			3	52		7	33		7	13		4	80		4	24		16	16		10	12
			4	9		6	29		6	62		3	117		4	8		17	15		10	20
			4	8		6	41		7	22		3	54		4	17		16	56		10	25
			3	7		6	30		8	29		3	23		4	13		17	21		10	10
			3	12		6	40		6	90		3	45		4	45		21	28		9	28
			3	104		6	23		6	12		3	18		4	10		17	16		10	24
			4	24		7	78		8	68		3	29		4	18		16	25		11	10
			4	38		6	70		7	16		3	15		4	8		19	22		10	22
			4	65		6	31		6	28		4	22		4	9		16	25		10	19
			3	39		6	36		6	25		4	40		4	33		17	65		10	11
			3	7		8	45		7	59		3	52		4	22		15	20		11	66
			4	18		7	68		7	47		3	19		4	12		18	18		10	19
			5	41		6	33		9	18		3	36		4	10		15	23		9	14
			3	33		6	45		7	12		3	56		4	13		18	21		12	11
			3	48		7	79		7	32		3	55		4	17		16	21		10	12
			4	46		6	29		7	46		3	31		4	18		16	16		9	15
			4	13		7	51		6	79		3	98		4	88		18	20		10	11
			4	39		6	35		7	11		3	61		4	11		17	19		10	11
			4	12		7	8		5	33		4	22		4	11		14	26		11	12
			3	15		6	80		7	27		3	25		4	9		17	128		10	12
			3	13		7	68		6	12		3	35		4	21		14	21		10	15
			4	15		5	35		7	12		4	38		4	21		18	24		10	12
			3	24		5	21		7	17		4	12		4	44		13	15		9	11
			3	20		6	28		6	93		3	33		4	38		18	15		10	11
			3	26		5	42		6	41		3	13		4	21		17	27		10	27
			3	58		5	34		7	11		3	57		4	8		19	21		10	11
			5	49		6	83		6	25		3	21		4	8		14	15		9	16
			4	46		6	34		6	24		3	31		4	10		19	37		10	14
			3	75		6	56		8	41		3	31		4	19		15	25		10	15
			4	35		6	64		7	50		3	36		4	15		14	16		11	28
			5	38		7	22		6	20		3	95		4	22		15	40		10	10
			3	8		6	14		6	11		4	29		4	21		15	25		10	10
			4	7		6	9		4	31		3	36		4	10		17	17		10	11
			3	43		8	137		6	12		4	23		4	17		17	16		10	14
			3	16		6	20		7	94		4	25		4	54		18	16		10	10
			3	34		6	27		7	14		3	60		4	40		15	24		10	54
			4	39		6	51		6	54		3	17		4	11		21	26		10	18
			3	25		7	42		6	11		4	21		4	16		14	20		10	13
			4	40		7	18		7	40		3	63		4	8		20	24		9	11
			4	34		5	21		8	53		3	38		4	7		15	14		9	11
			3	29		7	22		7	25		3	23		4	35		14	13		10	19
			4	48		7	9		5	11		4	11		4	12		17	53		11	16
			4	18		7	15		9	204		4	9		4	9		19	23		10	12
			4	21		6	21		6	13		4	48		4	18		19	22		10	11
			3	33		6	10		6	10		4	27		4	30		16	24		10	13
			3	13		6	18		7	30		4	38		4	13		15	23		10	19
			3	41		7	28		7	21		3	44		4	19		13	21		10	12
			3	14		7	30		6	15		3	30		4	10		19	21		10	19
			3	13		7	23		7	41		4	46		4	72		14	56		10	21
			4	20		6	42		5	37		4	22		4	58		15	19		10	25
			3	6		7	17		8	54		3	36		4	39		15	19		10	20
			5	28		7	24		5	17		3	19		4	7		14	15		9	18
			3	17		6	80		6	18		3	34		4	9		17	23		10	27
			3	19		6	28		6	50		4	29		4	25		16	21		11	19
			3	65		7	19		7	16		3	23		4	10		13	16		9	36
			4	7		7	66		6	9		3	16		4	8		15	18		10	140
			4	25		6	30		7	29		4	20		4	30		16	22		9	13
			4	41		6	31		5	38		4	36		5	68		16	14		10	11
			3	32		8	29		8	49		3	22		4	14		18	20		11	11
			4	44		6	26		7	17		4	69		4	73		15	22		10	20
			3	8		7	34		6	65		4	46		4	17		18	19		11	10
			4	8		7	9		6	106		4	9		4	53		17	15		10	19
			4	12		6	36		6	41		3	55		4	13		17	20		9	16
			4	53		6	65		8	10		3	14		4	44		14	21		9	11
			3	6		7	19		6	101		4	9		4	12		16	26		10	10
			3	51		6	41		7	36		3	47		4	27		19	14		11	16
			4	62		6	104		6	15		3	34		4	55		17	15		10	17
			3	24		7	73		6	92		4	18		4	56		18	34		10	30
			4	69		7	106		6	11		4	37		5	9		16	18		9	15
			4	34		6	40		7	24		4	54		4	15		19	25		11	27
			3	26		7	12		7	29		3	27		4	10		15	17		10	23
			3	36		6	16		7	33		4	30		4	11		15	15		9	10
			4	36		6	37		5	24		3	40		4	49		12	19		9	12
			4	15		7	162		6	32		3	34		4	40		19	21		10	17
			4	25		6	77		7	14		3	30		4	27		14	21		11	12
			4	24		6	13		7	57		4	31		4	13		20	30		10	14
			4	22		7	27		7	22		3	53		4	46		15	19		10	13
			4	26		7	73		6	25		3	32		4	57		21	52		11	18
			5	42		7	7		6	47		3	17		4	13		17	18		9	16
			3	16		9	41		5	12		3	35		4	10		16	19		10	10
			3	17		7	28		5	34		3	77		4	23		18	19		10	9
			3	37		6	177		6	16		4	34		4	44		17	23		9	11
			4	8		6	37		5	33		4	22		4	28		16	19		10	10
			3	29		7	23		6	64		3	19		4	65		17	14		10	10
			3	38		7	16		6	18		4	37		4	22		15	18		9	10
			4	32		6	29		7	22		3	41		4	16		19	25		11	10
			3	49		9	30		6	63		4	23		4	27		16	15		12	20
			4	9		6	17		6	16		3	32		4	10		16	22		10	10
			4	107		6	20		7	55		3	21		4	172		18	52		11	67
			4	15		6	19		6	15		3	77		4	10		18	14		10	16
			4	7		7	43		7	35		3	8		4	8		18	66		10	22
			3	44		6	30		7	44		4	57		4	15		17	19		10	27
			3	7		7	33		6	29		3	22		4	64		16	17		11	11
			3	13		12	13		6	9		4	49		4	36		19	24		10	44
			4	44		6	31		7	11		3	15		4	71		15	37		10	10
			4	10		6	58		6	28		4	13		4	11		17	15		10	10
			4	44		8	45		7	42		4	24		4	42		15	21		10	16
			3	21		6	11		7	15		4	55		4	10		15	14		10	10
			4	29		6	29		6	29		3	13		4	22		15	21		11	29
			4	25		7	46		6	27		3	31		4	29		15	17		10	10
			4	59		8	14		7	27		4	23		4	8		16	25		10	11
			4	40		5	36		6	22		3	19		4	107		15	20		10	11
			4	30		8	26		6	49		3	14		4	11		13	20		11	10
			4	26		6	36		6	21		3	30		4	11		15	19		11	10
			3	9		7	10		7	172		3	33		4	8		16	17		10	26
			3	55		8	21		6	30		4	14		4	10		16	15		9	11
			4	7		7	14		7	29		3	21		4	13		18	21		10	12
			4	29		8	54		7	22		4	9		4	8		20	21		11	17
			4	11		7	20		8	38		4	17		4	29		14	13		10	15
			4	56		6	16		6	43		3	15		4	42		13	27		10	13
			3	32		6	34		25	20		3	15		4	20		19	24		9	24
			3	70		9	29		6	11		3	23		5	32		15	13		10	12
			4	30		8	14		7	19		3	27		4	11		17	21		10	12
			4	55		6	128		7	34		4	51		4	16		14	16		10	10
			3	43		8	59		7	34		3	9		5	10		19	23		10	11
			4	24		7	49		7	27		3	24		4	9		14	31		11	14
			4	15		6	51		7	28		4	51		4	11		17	18		10	141
			4	8		6	61		7	16		3	11		4	28		17	19		10	18
			5	35		6	47		7	43		3	20		4	8		14	15		11	10
			5	20		7	130		7	23		4	11		4	28		15	20		11	32
			4	10		6	81		4	13		3	16		4	61		16	23		11	17
			4	27		6	64		6	16		3	75		4	11		19	33		10	20
			4	40		8	55		7	52		4	20		4	26		13	19		11	18
			3	17		7	45		7	28		4	9		4	22		16	24		10	12
			4	83		8	36		7	10		3	132		4	31		17	41		10	10
			4	32		8	33		6	27		4	16		4	10		14	20		11	13
			4	81		7	21		6	12		3	50		4	8		16	25		10	87
			4	8		7	26		6	12		4	34		4	65		16	22		10	11
			3	32		7	9		6	10		4	99		5	8		14	20		10	16
			3	21		8	20		7	44		4	88		4	70		17	17		9	11
			3	10		7	21		6	26		4	40		4	18		16	21		12	10
			4	56		7	21		7	25		4	29		4	69		22	17		10	10
			4	49		7	24		7	26		3	38		4	8		16	13		11	11
			3	70		6	25		7	97		4	9		4	8		15	18		9	17
			3	10		6	24		7	171		3	15		4	15		13	23		10	26
			4	33		7	38		7	10		3	14		4	34		14	20		9	14
			4	26		6	13		7	41		4	23		4	10		15	49		9	11
			5	7		6	31		6	28		4	39		5	36		16	42		10	10
			4	44		8	82		6	79		3	20		4	14		16	17		10	13
			4	49		7	33		6	49		3	112		5	19		17	16		9	12
			3	53		7	23		6	13		4	45		4	8		15	25		10	12
			3	18		6	90		6	12		3	102		4	27		14	18		12	11
			4	44		7	24		7	54		3	50		4	29		15	24		11	12
			4	6		8	31		6	24		3	25		4	10		16	19		9	21
			4	30		6	10		7	17		4	32		4	8		17	26		10	20
			3	7		7	12		6	81		3	23		4	27		14	17		9	16
			4	74		8	33		6	14		4	43		4	18		15	23		10	21
			4	30		7	45		4	50		4	25		4	9		15	24		10	12
			3	47		7	62		7	34		3	23		4	8		14	27		10	11
			3	51		7	24		7	10		4	13		4	8		16	21		10	13
			4	11		8	58		7	19		3	79		4	10		16	20		9	11
			3	40		7	20		5	16		3	24		4	15		15	21		10	11
			4	46		7	25		5	23		3	21		4	15		16	23		9	25
			5	7		6	26		6	29		4	24		4	24		16	16		10	72
			3	25		6	107		7	33		3	23		4	14		16	15		10	21
			4	39		5	34		6	20		3	159		4	8		14	18		10	26
			3	42		7	54		6	14		3	29		4	25		17	21		10	11
			4	12		8	37		5	30		3	32		4	24		19	27		9	25
			4	14		6	49		7	10		4	60		4	15		16	19		10	11
			3	7		7	25		6	77		3	11		4	43		16	18		9	12
			4	16		8	25		5	34		3	9		5	146		13	22		9	11
			4	75		6	56		5	46		4	69		4	38		15	20		10	37
			4	21		7	60		7	45		3	20		4	9		15	15		10	183
			4	29		7	92		6	37		4	27		4	22		15	23		10	13
			4	19		8	103		8	42		3	31		4	56		14	20		9	14
			4	35		5	30		6	57		4	9		4	27		14	32		10	12
			3	36		6	41		7	31		4	12		4	24		16	26		9	28
			3	24		7	83		7	18		3	19		5	77		15	22		9	11
			4	8		7	35		5	10		3	120		4	42		16	24		10	23
			4	140		7	32		5	10		3	13		4	8		14	26		10	38
			3	34		6	27		6	20		3	24		4	44		12	17		11	15
			3	7		7	62		6	57		3	50		4	8		21	19		9	32
			3	15		7	30		6	26		4	10		4	8		14	18		10	11
			4	49		7	15		5	31		3	56		4	85		18	22		12	20
			3	16		8	89		5	13		4	32		5	12		14	89		10	13
			4	85		6	15		6	22		4	15		4	25		16	26		13	13
			4	32		6	31		6	21		4	60		4	28		15	23		9	20
			4	20		6	22		7	24		4	26		4	8		15	15		10	31
			4	7		8	32		5	32		3	27		4	40		17	19		10	36
			4	15		7	25		6	81		3	8		4	8		12	17		10	12
			4	33		6	37		7	21		3	172		4	10		14	23		10	17
			5	7		7	19		6	46		3	12		5	17		17	20		10	16
			3	8		8	11		6	166		3	22		4	8		16	31		10	11
			3	12		7	19		7	15		3	21		4	8		14	14		10	22
			4	41		9	22		5	14		3	20		4	8		15	17		9	11
			4	34		7	9		5	29		3	19		5	16		16	14		10	10
			4	64		8	26		6	40		4	33		4	8		18	15		10	13
			4	47		10	36		6	36		4	8		4	60		16	18		10	11
			4	6		7	32		5	33		3	20		4	24		16	19		10	18
			4	63		6	30		6	44		3	19		4	16		15	18		10	27
			4	10		7	23		5	48		3	18		4	48		14	17		10	11
			4	14		7	10		6	31		4	24		4	30		16	15		10	16
			5	12		8	30		6	20		3	8		4	35		15	34		10	11
			4	7		6	41		5	16		4	20		4	9		14	22		10	18
			4	34		8	57		6	27		4	16		4	13		16	17		10	75
			4	7		7	27		5	40		3	85		4	38		15	22		11	10
			3	26		7	31		7	25		3	64		4	9		17	23		12	13
			4	30		6	36		6	36		3	19		5	9		16	37		10	30
			4	11		7	44		5	12		3	49		4	53		14	17		9	14
			4	18		6	26		6	18		3	9		4	8		13	17		10	17
			5	59		6	29		6	19		4	9		4	26		16	43		9	16
			4	73		7	60		7	23		4	19		4	24		19	21		9	47
			4	31		7	73		7	59		4	65		4	7		18	15		11	10
			4	70		6	11		7	110		3	55		4	11		17	18		10	12
			4	7		7	33		6	11		4	20		4	16		19	18		10	20
			4	48		6	26		6	52		3	32		4	50		16	31		10	10
			4	32		6	8		7	15		3	34		4	49		15	51		11	10
			4	8		7	49		6	23		3	25		4	65		15	35		9	11
			4	94		6	12		7	19		4	116		4	7		15	22		10	24
			3	11		6	17		6	21		3	36		4	9		17	21		10	9
			4	31		8	30		5	19		3	27		4	10		13	26		11	20
			4	69		7	55		7	17		3	21		4	20		16	18		10	26
			3	6		8	23		5	31		3	14		4	12		15	23		10	13
			4	60		6	12		8	45		4	44		4	9		18	24		10	18
			3	46		6	15		5	24		3	55		4	106		16	36		11	15
			3	7		8	47		5	21		4	14		4	11		16	16		10	11
			4	29		7	35		7	11		3	36		4	42		17	35		11	28
			4	54		6	13		5	46		4	17		4	21		16	28		9	15
			3	48		8	79		6	32		3	32		4	38		16	18		9	12
			4	30		8	23		8	21		3	38		4	37		17	42		10	11
			4	18		5	31		6	27		3	26		4	26		16	16		10	14
			3	9		6	65		4	118		4	11		4	57		16	23		12	13
			4	23		7	92		5	14		4	27		5	8		19	17		10	10
			4	18		8	16		7	40		3	21		4	15		19	27		10	10
			4	41		7	12		5	85		4	36		4	28		16	34		10	13
			3	25		6	48		7	36		3	9		4	28		15	32		9	16
			4	53		5	55		6	52		4	32		4	73		15	21		10	11
			4	34		6	29		5	22		3	38		4	12		15	18		9	20
			4	32		7	44		6	53		4	41		4	10		16	42		10	15
			4	38		6	33		7	25		4	40		4	87		15	45		10	48
			3	38		8	28		6	13		3	11		4	20		14	34		10	10
			4	23		6	79		6	42		4	19		4	18		16	23		9	15
			3	18		6	33		6	51		3	46		4	9		15	21		10	16
			3	88		6	28		4	81		3	29		4	40		17	77		10	18
			4	109		7	27		5	37		3	11		4	8		21	16		10	21
			5	37		7	27		6	25		3	11		4	57		17	44		9	19
			4	30		7	23		6	28		3	31		4	19		15	16		11	12
			3	12		7	62		6	155		4	49		4	17		14	16		9	12
			3	27		6	36		5	56		3	10		4	9		16	23		10	49
			4	165		7	118		6	8		3	11		4	14		17	21		9	16
			4	34		8	44		4	10		3	21		4	10		17	20		9	15
			4	37		7	38		7	14		3	29		4	53		17	21		11	13
			3	45		6	16		6	11		4	17		4	56		17	28		10	28
			4	59		7	25		5	29		4	15		4	66		14	36		10	13
			4	40		6			6	27		3	21		4	9		17	18		9	12
			4	25		8			4	20		4	25		4	16		15	23		11	20
			3	40		6			6	56		4	66		4	7		15	26		10	11
			3	116		7			6	34		3	54		4	40		16	36		9	37
			4	7		6			7	25		4	9		4	35		15	15		11	16
			4	37		6			6	31		4	84		4	37		20	31		10	12
			3	76		7			5	19		3	16		4	12		15	18		10	24
			4	9		7			6	46		3	48		4	130		15	20		11	14
			4	16		6			6	43		3	12		4	68		15	16		10	20
			4	20		6			5	9		3	20		4	8		18	21		9	13
			3	52		6			6	31		3	46		5	45		14	22		10	12
			4	10		7			5	38		4	43		4	47		17	28		10	14
			4	34		7			6	32		4	23		4	9		16	35		10	35
			3	34		7			6	27		4	37		4	44		15	21		10	10
			3	118		7			6	54		3	36		4	10		16	15		10	17
			3	13		7			5	15		3	21		4	9		16	24		9	28
			4	30		6			5	32		4	23		4	9		13	25		9	15
			4	16		9			6	76		4	111		4	42		15	26		10	16
			4	89		8			5	46		4	44		4	7		20	18		9	10
			3	12		7			5	12		3	20		5	9		20	27		10	26
			3	45		6			5	40		4	67		5	9		18	17		9	135
			4	97		6			4	16		3	33		4	25		14	16		10	17
			3	68		7			7	48		4	34		4	17		16	24		9	18
			4	37		6			5	42		4	13		4	40		17	18		10	46
			4	32		6			4	10		3	18		4	17		15	36		9	10
			3	18		6				44		4	8		4	21		15	22		9	25
			4	22		8				28		4	68		4	48		17	23		10	13
			4	85		5				30		4	17		4	47		17	17		10	11
			3	87		7				59		3	17		4	37		15	26		10	50
			4	45		8				72		3	16		4	43		15	25		9	29
			3	91		7				31		3	21		4	11		17	17		10	11
			4	22		6				31		3	19		4	65		15	18		9	11
			3	24		7				61		4	16		5	27		15	17		10	13
			3	59		7				16		3	20		4	9		15	14		10	12
			3	18		7				14		4	25		4	45		15	20		9	36
			4	28		6				74		3	32		4	65		15	58		9	21
			3	81		6				18		4	20		4	37		15	40		10	23
			4	72		7				35		4	29		4	23		15	32		9	27
			4	9		6				24		3	41		4	10		16	13		9	23
			4	14		6				110		3	48		4	10		16	59		9	28
			4	37		7				34		4	14		4	7		15	58		10	15
			4	73		7				29		3	42		4	8		16	18		10	12
			4	43		7				11		3	24		4	27		17	23		9	15
			4	43		8				33		3	72		4	25		15	37		10	12
			4	34		6				42		3	39		4	24		14	25		10	13
			4	24		7				12		4	12		4	21		17	27		10	34
			4	48		7				11		3	171		4	24		15	21		10	19
			3	43		6				13		3	47		4	18		16	26		10	10
			3	8		6				53		4	72		4	9		15	18		10	26
			4	32		7				119		3	30		4	49		15	14		10	19
			4	8		7				44		3	20		4	20		16	31		9	16
			3	38		6				63		4	128		4	31		18	28		9	21
			3	9		6				91		4	20		4	12		18	24		9	11
			3	57		8				31		5	16		4	31		18	46		12	16
			3	10		7				11		3	64		4	9		15	77		10	23
			3	62		6				40		3	38		4	10		14	19		11	17
			3	10		8				60		3	24		5	60		16	28		9	10
			5	47		6				35		3	47		4	10		15	18		9	10
			3	11		6				46		4	40		4	31		19	62		9	17
			3	32		7				22		8	12		4	7		20	19		9	12
			3	22		7				38		4	140		5	11		15	25		9	10
			3	18		6				27		4	25		5	35		16	16		10	9
			3	22		6				36		3	13		4	8		18	65		13	11
			4	11		6				120		3	32		5	64		15	65		9	14
			4	24		7				44		4	10		4	21		19	16		10	18
			4	34		6				81		3	21		4	8		15	22		10	10
			3	23		6				23		4	46		4	51		16	24			11
			4	30		6				11		3	40		4	12		16	37			10
			3	13		7				31		4	23		4	74		14	40			58
			4	27		6				29		3	8		4	25		21	94			21
			3	31		7				42		4	75		4	14		17	23			10
			4	10		6				26		5	37		4	25		14	24			14
			3	32		6				15		4	40		4	11		14	21			11
			4	7		6				86		3	87		4	19		19	23			14
			3	55		6				202		4	36		4	17		15	21			14
			3	9		7				18		3	13		4	12		16	29			11
			3	8		6				58		3	27		5	13		18	39			11
			3	7		6				29		3	14		4	77		17	55			15
			3	10		8				64		4	14		4	23		16	36			11
			4	34		7				86		3	13		4	15		15	23			16
			3	57		6				30		3	15		4	37		13	17			11
			4	25		6				45		3	31		4	39		17	22			22
			3	22		7				112		4	30		4	56		19	25			15
			4	31		6				70		3	92		4	13		16	32			11
			3	7		6				67		3	34		4	9		13	15			10
			4	37		6				47		3	7		4	28		14	59			9
			4	18		7				37		4	8		4	9		15	23			21
			4	6		7				73		5	114		4	10		18	35			10
			4	32		7				41		3	38		4	11		17	15			9
			4	77		6				30		3	22		4	15		18	17			14
			3	19		6				30		3	8		4	52		17	19			9
			4	11		7				30		3	34		4	15		15	40			11
			3	39		8				17		3	23		4	9		14	19			11
			3	26		7				29		3	32		4	22		14	17			19
			3	7		7				48		3	47		4	8		15	21			12
			3	9		6				29		3	9		4	14		14	20			9
			4	55		7				108		4	18		4	80		23	20			11
			3	35		6				27		4	56		4	8		16	57			9
			3	11		10				33		3			4	14		17	21			19
			4	36		7				49		4			4	14		15	62			13
			3	18		7				19		3			4	13		15	27			10
			4	43		6				33		3			4	13		15	17			13
			3	34		6				59		3			4	12		13	18			8
			4	52		8				35		4			4	25		15	21			14
			3	31		7				42		4			4	9		15	16			15
			3	15		7				11		3			4	20		16	46			12
			4	17		6				26		3			4	9		17	17			9
			3	14		6				19		3			4	30		19	49			9
			3	10		7				51		3			5	15		16	17			10
			3	33		8				32		4			4	9		15	20			14
			4	10		7				28		3			4	82		20	19			10
			3	45		6				32		4			4	14		14	23			11
			5	6		8				27		3			4	10		16	20			15
			4	10		8				27		3			4	25		15	20			12
			4	33		6				43		4			4	17		15	20			11
			4	10		7				60		3			4	17		15	15			23
			4	39		7				39		3			4	8		16	25			9
			3	25		8				31		3			4	46		14	15			9
			5	35		7				23		4			4	22		16	19			9
			3	13		6				23		4			4	14		16	23			14
			4	19		6				20		3			4	11		18	25			12
			4	25		6				35		3			4	15		14	19			16
			3	63		7				17		3			4	10		15	16			21
			4	56		6				13		3			4	10		15	24			10
			4	21		7				18		4			4	40		15	26			16
			3	7		5				41		4			4	20		15	17			11
			4	35		7				19		4			4	14		15	21			9
			3	21		6				66		3			4	12		19	23			11
			4	26		6				21		3			4	13		15	37			10
			4			7				13		3			4	14		13	18			17
			4			6				43		3			4	27		16	25			18
			4			6				88		3			4	28		15	18			16
			3			7				45		3			4	23		15	14			12
			4			7				57		3			4	14		16	34			41
			3			5				42		3			4	8		14	17			15
			4			7				18		3			4	15		17	27			9
			4			6				28		3			4	13		14	15			48
			4			6				45		4			4	14		15	35			13
			3			6				31		3			4	8		15	24			9
			3			6				12		3			4	7		15	24			15
			4			6				37		4			4	15		15	19			10
			4			7				20		4			4	12		17	18			14
			4			6				63		3			4	13		16	14			39
			4			7				123		3			4	17		13	33			12
			4			7				21		3			4	8		18	29			14
			4			7				71		3			4	10		15	19			15
			4			6				41		3			4	19		16	18			18
			4			7				27		3			4	12		14	35			11
			3			6				50		4			5	7		16	44			30
			4			6				29		4			4	9		15	32			21
			3			6				26		4			4	26		15	23			12
			4			7				36		3			4	33		16	101			15
			3			6				26		3			4	9		17	22			17
			3			6				23		3			4	27		18	17			13
			4			6				26		4			4	19		16	17			10
			4			6				32		3			4	21		17	19			10
			4			7				12		3			4	17		17	16			13
			4			6				14		3			4	9		16	39			9
			4			5				34		4			4	29		15	15			13
						7				25		4			5	9		15	20			10
						6				29		3			4	11		16	13			16
						5				30		4			4	9		17	24			13
						6				100		3			4	13		15	19			20
						5				38		4			4	8		14	14			15
						6				27		3			4	12		16	24			10
										17		4			4	11		19	20			11
										16		4			4	12		18	53			13
										12		3			4	23		15	19			15
										58		3			4	8		21	15			12
										116		4			4	25		18	19			24
										9		3			4	34		18	21			13
										8		3			4	8		16	19			10
										80		4			4	8		14	18			12
										24		3			4	7		16	29			13
										18		3			4	16		15	25			9
										10		3			4	17		14	27			9
										43		3			4	12		14	28			14
										9		3			4	17		15	21			17
										9		4			4	38		15	17			10
										11		3			4	134		14	18			14
										22		3			4	17		15	21			9
										11		3			4	28		15	15			13
										62		4			4	17		15	50			11
										9		3			4	14		16	16			8
										28		4			4	32		15	44			15
										15		3			4	15		15	32			49
										9		4			4	11		15	15			8
										27		3			4	31		19	133			10
										64		3			4	34		18	25
												3			4	11		17	52
												3			4	14		14	20
												4			4	24		14	17
												3			5	12		14	28
												3			4	8		15	16
												3			4	16		15	16
												4			4	10		16	31
												3			4	27		14	13
												4			4	9		14	21
												3			5	12		18	16
												3			4	67		14	18
												4			4	7		14	59
												4			4	9		15	14
												3			4	9		14	16
												4			4	16		13	29
												3			4	114		14	17
												3			4	10		14	22
												4			4	10		14	22
												3			5	8		16	20
												3			4	9		14	20
												4			4	18		14	18
												4			4	10		15	18
												4			4	11		14	18
												3			4	19		14	37
												3			4	9		18	21
												3			4	10		14	20
												3			4	8		15	14
												3			4	42		15	24
												3			4	36		16	20
												3			4	44		16	28
												4			4	13		13	17
												3			4	10		16	13
												4			4	95		14	18
												3			4	33		14	18
												4			4	30		15	18
												4			4	7		15	19
												3			4	15		17	19
												4			4	9		16	22
												3			4	8		16	202
												3			4	7		14	16
												3			4	22		14	23
												3			4	16		14	17
												4			4	10		15	15
												3			4	14		16	19
												4			4	35		14	83
												3			4	22		14	51
												3			4	20		19	51
												3			4	35		17	25
												4			4	8		15	38
												4			4	7		14	35
												3			4	68		13	17
												3			4	14		17	13
												4			4	38		15	100
												3			4	37		15
												3			4	8		14
												4			4	28		15
												4			4	8		17
												3			4	17		16
												3			4	11		13
												3			4	31		15
												4			4	17		16
												3			4	18		14
												3			5	10		14
												3			4	33		17
												3			4	9		14
												3			4	28		17
												3			4	9		15
												3			4	23		13
												3			5	27		17
												3			5	9		14
												4			4	13		15
												3			4	19		14
												3			4	23		17
												4			4	23		15
												3			4	8		14
												3			4	10		14
												3			4	43		15
												3			4	8		15
												3			4	10		18
												4			4	29		17
												3			4	10		16
												3			4	9		14
												4			4	16		16
												3			4	52		15
												3			4	13		14
												3			4	8		14
												4			4	55		14
												4			4	15		14
												3			4	9		13
												3			4	9		13
												3			4	8		14
												3			4	9		15
												3			4	12		15
												4			4	20		15
												3			4	25		15
															4	36		13
															4	20		13
															4	22		16
															4	7		13
															4	36		14
															4	14		17
															4	23		14
															4	11		18
															4	9		18
															4	9		15
															4	21		12
															4	94		13
															4	34		13
															4	10		12
															4	76		14
															4	8		14
															4	8		18
															4	17		15
															4	19		14
															4	20		15
															4	42		14
															4	16		18
															4	24		14
															4	21		14
															4	57		14
															4	58		14
															4	15		15
															4	18		13
															4	88		15
															4	8		13
															4	14		15
															4	7		16
															4	10		13
															4	12		12
															4	38		18
															4	25		14
															4			16
															4			15
															4			14
															5			14
															4			13
															4			12
															4			15
															4			15
															4			14
															4			18
															4			13
															4			13
															4			15
															4			12
															4			14
															4			14
															4			13
															4			14
															4			14
															4			14
															4			14
															5			16
															4			16
															4			16
															4			14
															4			15
															4			12
															4			18
															4			16
															4			14
															4			15
															4			17
															4			13
															4			17
															4			14
															4			15
															4			14
															4			14
															4			15
															4			15
															4			13
															4			14
															4			13
															4			14
															4			12
															4			13
															4			15
															4			15
															3			13
															4			12
															4			13
															4			13
															4			14
															4			13
															5			14
															4			14
															4			14
															4			14
															4			14
															4			13
															4			14
															4			13
															4			13
															5			15
															4			15
															4			16
															4			17
															4			14
															4			14
															4			15
															4			16
															4			14
															4			14
															4			14
															4			13
															4			13
															4			14
															4			14
															4			14
																		14
																		12
																		13
																		13
																		12
																		16
																		12
																		13
																		18
																		12
																		13
																		12
																		13
																		14
																		13
																		14
																		15
																		14
																		14
																		13
																		18
																		15
																		15
																		14
																		13
																		14
																		14
																		14
																		13
																		15
																		13
																		15
																		13
																		12
																		13
																		13
																		14
																		13
																		14
																		14
																		14
																		12
																		13
																		13
																		13
																		14
																		12
																		13
																		13
																		14
																		12
																		16
																		13
																		14
																		14
																		18
																		13
																		17
																		13
																		15
																		13
																		13
																		13
																		13
																		13
																		16
																		14
																		14
																		13
																		15
																		15
																		17
																		13
																		16
																		15
																		15
																		14
																		13
																		14
																		13
																		14
																		14
																		15
																		14

## Sheet: Figure 4 D,E data
			average values					error bars				normalized on higher value (Ab-3)							error bars
			hiPSCs (Nuclear)	Neurons (Nuclear)				hiPSCs (Nuclear)	Neurons (Nuclear)					hiPSCs (Nuclear)	Neurons (Nuclear)				hiPSCs (Nuclear)	Neurons (Nuclear)
	ab181137	1	3.29928	17.6185		ab181137	1	0.0666377	0.74043			ab181137	1	0.180563	0.964226		ab181137	1	0.00364695	0.0405223
	abe1425	2	6.02262	18.2722		abe1425	2	0.148735	0.585701			abe1425	2	0.329606	1		abe1425	2	0.00813999	0.0320543
	H8132	3	5.94865	17.7146		H8132	3	0.226473	0.436437			H8132	3	0.325558	0.969483		H8132	3	0.0123944	0.0238854
	homemade	4	4.08475	12.4472		homemade	4	0.170924	0.544943			homemade	4	0.22355	0.681212		homemade	4	0.00935434	0.0298237
	#6364	5	4.75407	6.91891		#6364	5	0.146647	0.104101			#6364	5	0.260181	0.378659		#6364	5	0.00802568	0.00569726
	24573-1-AP	6	4.10664	6.59838		24573-1-AP	6	0.11304	0.111551			24573-1-AP	6	0.224748	0.361116		24573-1-AP	6	0.00618647	0.00610497
	PA5-30190	7	3.30655	4.04929		PA5-30190	7	0.0842894	0.0506839			PA5-30190	7	0.180961	0.22161		PA5-30190	7	0.00461299	0.00277383
			Nuclear iPSCs	NR2F1 pixel intensity in iPSC nuclei					ADDED few manual acquisitions at the bottom of every series of data! (Pooled automatic fiji acquisition with the additional manual ones)
			Nuclear Neurons	NR2F1 pixel intensity in neural cells after differentiation
			ab181137	1		abe1425	2		H8132	3		homemade	4		#6364	5		24573-1-AP	6		PA5-30190	7			RATIO NEG/POS
			hiPSCs (Nuclear)	Neurons (Nuclear)		hiPSCs (Nuclear)	Neurons (Nuclear)		hiPSCs (Nuclear)	Neurons (Nuclear)		hiPSCs (Nuclear)	Neurons (Nuclear)		hiPSCs (Nuclear)	Neurons (Nuclear)		hiPSCs (Nuclear)	Neurons (Nuclear)		hiPSCs (Nuclear)	Neurons (Nuclear)					Signal/Noise Ratio
			3	19		5	16		23	59		4	6		12.83	20.98		8.68	15.52		7.3	12.81			ab181137	1	5.34011
			3	15		6	33		27.97	59.7		4	14		12.81	24.3		11.33	19.1		7.41	12.18			abe1425	2	3.03392
			4	23		5	46		17.1	50.4		4	15		13.8	21.69		9.4	14.54		9.85	12.74			H8132	3	2.97791
			3	33		6	28		12.76	42.27		4	10		5	7		5	5		3	4			homemade	4	3.04724
			3	27		5	32		18.13	40.9		5	5		4	8		5	4		3	3			#6364	5	1.45536
			3	20		9	31		17.9	52		4	13		5	5		4	5		4	3			24573-1-AP	6	1.60676
			3	49		6	27		6	27		5	19		5	7		4	7		3	3			PA5-30190	7	1.22463
			4	18		6	27		4	11		4	5		5	9		5	8		3	4
			4	32		7	38		5	17		4	5		5	9		5	6		3	3
			4	5		6	39		6	16		4	6		5	7		5	5		3	4
			3	24		4	18		6	9		4	17		5	9		4	8		4	4
			3	35		6	22		4	29		4	21		5	7		4	10		3	4
			3	28		6	31		4	26		4	15		5	7		4	7		3	3
			3	25		5	29		5	17		4	7		4	7		4	8		4	4
			2	44		5	28		5	9		4	8		5	5		5	5		3	3
			3	31		5	43		8	12		4	27		4	6		5	5		3	4
			3	18		5	21		4	20		4	19		4	6		4	11		3	4
			3	20		10	36		6	19		4	13		5	5		4	6		4	5
			3	12		6	35		7	9		4	41		4	8		4	10		3	3
			3	24		5	27		10	28		4	5		5	10		4	6		3	3
			3	21		5	37		4	12		4	5		5	8		4	6		3	5
			3	35		5	26		6	14		4	5		5	10		4	5		3	4
			3	10		4	37		5	7		4	14		4	7		4	6		3	4
			3	14		5	14		7	17		4	6		5	7		4	6		3	4
			3	9		5	31		6	12		4	27		5	6		4	6		4	4
			3	29		5	32		6	20		4	7		4	8		4	6		4	4
			3	34		6	24		5	48		4	5		4	5		4	5		3	4
			3	21		8	22		3	8		4	12		5	7		4	6		3	3
			3	20		10	39		8	25		4	5		4	9		5	7		3	3
			3	38		7	9		4	26		3	16		5	7		4	6		3	4
			4	27		7	17		6	21		4	5		5	7		5	7		4	4
			3	49		10	13		4	19		4	5		4	9		4	5		3	4
			3	24		6	13		5	17		4	7		5	5		4	8		3	4
			3	20		6	35		6	20		4	11		5	6		4	5		4	4
			3	22		6	8		4	16		4	14		5	6		4	9		3	4
			3	27		6	28		4	37		3	13		5	7		4	7		4	4
			3	10		6	11		6	18		4	8		4	6		4	6		3	4
			3	29		5	39		4	20		3	16		5	6		4	8		3	4
			3	21		5	8		4	12		3	22		5	7		4	5		3	4
			3	48		5	20		6	19		4	9		5	8		3	6		3	4
			3	15		5	29		6	14		4	16		5	10		3	9		3	4
			4	30		4	24		7	36		4	13		5	6		4	10		3	3
			3	15		6	20		5	13		3	28		5	8		4	8		4	4
			3	17		6	37		8	10		4	13		5	7		3	7		3	4
			3	9		6	18		5	21		4	13		4	6		4	5		3	4
			3	23		5	18		8	14		3	10		4	8		3	5		3	3
			4	16		6	22		6	19		4	10		4	7		3	5		4	4
			3	34		7	32		5	7		4	32		4	6		5	9		3	4
			3	15		6	21		8	22		4	17		4	7		3	8		3	4
			3	7		5	23		12	29		3	24		5	6		4	5		3	4
			3	8		7	20		7	18		4	8		5	5		4	6		3	4
			3	12		4	21		6	10		3	6		4	8		3	5		3	3
			3	26		7	18		6	18		4	14		5	5		3	7		3	4
			3	16		5	37		5	18		4	6		5	8		4	5		3	4
			4	18		6	23		7	20		3	20		4	5		4	6		3	4
			3	24		4	20		6	29		4	33		4	8		3	6		3	3
			3	11		7	25		6	23		4	15		4	7		5	6		3	4
			3	16		5	44		4	16		3	18		5	6		4	5		4	3
			3	18		5	23		5	23		4	16		4	6		4	6		3	6
			3	17		5	24		7	19		4	8		4	6		4	5		3	4
			4	16		6	22		7	23		4	6		5	8		4	6		3	3
			4	8		5	23		6	25		3	8		5	7		5	7		3	4
			3	11		6	18		4	27		3	18		4	6		4	7		3	5
			4	21		8	17		5	18		3	8		4	5		4	6		3	3
			3	19		5	12		7	14		4	11		4	7		5	6		3	3
			5	8		5	19		7	15		3	26		4	5		4	7		3	4
			3	11		12	15		6	17		3	10		5	6		3	6		3	4
			3	13		4	27		5	13		4	16		5	7		5	7		3	6
			3	23		5	17		9	20		3	18		5	5		4	5		4	4
			4	6		5	32		6	13		4	18		4	8		4	6		3	4
			4	8		6	19		8	9		4	8		5	6		4	5		3	3
			3	14		6	22		4	19		3	7		5	7		5	6		3	4
			3	17		8	6		7	19		4	6		4	7		3	6		3	4
			3	13		5	11		6	11		3	5		4	7		4	6		3	4
			3	13		7	19		6	34		3	15		5	8		3	8		3	5
			4	13		6	14		7	23		3	7		6	6		4	5		3	4
			3	18		6	10		8	10		4	19		4	7		4	5		4	3
			3	12		8	18		4	19		4	19		5	6		4	7		3	3
			3	10		6	8		4	19		3	16		5	6		5	5		3	5
			3	16		6	10		5	11		3	14		5	6		4	5		3	4
			4	5		6	20		4	12		3	10		4	10		4	6		3	4
			3	30		6	27		5	8		3	18		5	7		4	8		3	4
			4	22		4	8		4	16		4	12		4	7		4	7		3	4
			3	9		6	9		5	20		3	10		4	9		4	7		3	4
			3	6		6	39		6	14		3	15		4	6		4	8		3	4
			3	19		7	23		6	12		3	23		5	10		3	6		4	4
			3	7		8	33		4	45		3	8		4	9		4	5		4	5
			3	21		6	9		4	9		3	22		5	5		4	7		3	4
			4	13		5	15		4	16		3	33		4	5		5	7		3	5
			4	7		7	15		4	9		3	17		4	7		4	6		3	4
			3	17		6	12		5	16		4	21		4	7		3	6		3	4
			3	12		5	17		7	29		4	10		4	7		4	5		3	4
			3	12		8	7		5	24		3	10		5	5		3	9		3	4
			3	12		8	10		8	20		12.5	13		5	6		4	4		4	4
			3	16		7	17		3	14		10.1	4		4	9		3	4		3	5
			3	8		5	8		6	9		8.84	11		5	9		3	7		3	4
			3	10		11	11		4	25		10.7	8		4	7		3	6		3	5
			3	17		5	9		4	9		10.45	14		4	7		4	9		3	4
			3	11		5	14		4	19		9.8	7		4	6		3	10		3	5
			3	8		8	10		4	38			15		4	6		3	7		4	5
			3	15		6	12		3	14			9		4	6		4	7		3	4
			3	11		6	13		4	17			7		4	5		4	6		3	4
			3	42		7	11		5	13			6		4	6		3	8		3	3
			3	10		4	14		6	15			9		4	7		3	8		3	3
			3	25		5	13		4	21			18		4	6		3	7		4	3
			3	13		5	14		6	30			11		4	7		4	6		3	5
			4	13		6	11		4	6			6		4	6		4	7		3	4
			3	9		5	12		6	11			5		4	6			6		3	3
			3	17		8	9		6	19			18			5			7		3	5
			3	14		8	15		5	18			16			6			9		3	4
			3	7		6	12		5	26			6			7			6		3	4
			3	19		5	8		5	13			5			5			8		3	4
			3	18		7	9		5	18			23			5			5		3	4
			4	27		5	16		5	25			8			6			6		4	4
			3	6		4	8		5	24			4			7			6		3	4
			3	10		5	14		5	14			12			5			7		3	4
			4	11		5	17		4	31			12			6			6			3
			3	14		4	10		5	13			7			6			6			4
			3	17		5	11		6	13			7			5			10			4
			3	11		5	12		8	23			18			9			8			3
			3	9		5	17		8	8			15			6			7			4
			3	15		7	17		4	12			27			9			7			4
			4	9		5	14		5	8			14			7			6			4
			3	7		5	15		6	19			16			9			7			4
			3	25		6	14		7	17			14			5			6			5
			3	12		5	10		5	20			5			6			7			4
			3	15		4	17		4	38			5			8			8			4
			3	12		6	9		5	13			10			6			7			3
			3	12		5	14		5	35			7			6			5			4
			3	10		5	10		4	11			15			7			6			3
			4	11		5	6		7	28			25			5			8			4
			3	23		6	10		6	10			9			6			8			4
			3	14		5	12		5	35			13			6			7			3
			3	12		6	8		6	17			22			5			5			4
			3	13		5	16		5	35			8			6			6			3
			4	7		5	13		5	17			7			8			8			3
			3	15		5	16		7	11			6			6			4			3
			3	16		6	13		6	12			9			5			7			4
			3	7		6	12		5	23			7			6			6			4
			3	20		5	19		4	22			11			7			7			5
			3	8		5	12		5	25			5			5			7			4
			3	7		6	13		5	6			8			5			7			4
			3	8		4	11		5	5			23			6			8			4
			3	17		5	12		6	10			6			6			5			5
			3	13		5	10		5	17			5			7			5			4
			3	17		6	15		6	17			12			7			8			4
			7.63	15		5	12		5	26			15			6			7			3
			5.16	7		7	18		6	16			17			6			6			4
			4.46	14		4	18		8	25			8			7			5			4
			8.7	10		5	17		6	19			13			8			5			5
			7.64	9		5	13		6	19			14			7			6			4
			4.9	20		5	20		5	20			6			6			5			4
				14		6	10		4	34			5			7			8			4
				9		5	21		6	53			7			6			7			3
				12		6	15		7	34			6			5			6			4
				15		5	22		4	38			11			8			7			4
				10		5	13		6	14			7			6			7			4
				10		5	27		6	30			15			8			4			4
				9		12.67	20		7	16			6			6			6			4
				7		12.21	21		7	9			7			7			7			6
				7		8.9	17		5	12			16			6			5			3
				23		9	13		4	10			6			8			8			4
				12		8.07	9		6	28			15			9			8			4
				23		19.86	9		6	23			10			7			8			4
				13			29		6	23			12			6			7			5
				13			24		6	10			8			8			7			4
				11			9		4	33			12			7			6			4
				17			14		5	12			11			6			6			5
				8			22		5	23			29			6			6			5
				13			23		7	19			22			6			8			3
				13			25		4	14			6			7			8			4
				17			11		4	17			33			8			7			4
				16			13		5	11			21			6			7			4
				16			16		4	7			4			7			6			4
				10			13		4	8			4			6			7			3
				10			16		3	34			6			6			10			4
				21			8		4	10			20			8			7			4
				10			26		5	16			20			7			6			4
				13			15			14			13			9			6			4
				13			16			23			7			7			6			4
				16			23			21			4			7			8			4
				14			26			14			10			6			5			3
				11			8			25			6			9			3			4
				19			17			16			8			7			6			4
				16			25			34			28			6			6			3
				29			19			33			9			5			4			5
				40			25			19			6			8			7			5
				13			13			28			9			6			4			4
				14			14			19			7			7			7			3
				18			21			8			13			7			4			4
				21			18			9			6			5			7			4
				13			8			8			6			5			6			4
				19			13			14			9			7			4			6
				20			19			13			20			7			4			3
				18			6			13			6			7			6			4
				5			8			6			13			7			6			4
				25			24			10			5			7			5			4
				10			14			6			5			5			6			4
				11			14			15			6			8			5			4
				6			22			23			5			9			6			5
				10			14			12			52			7			4			4
				8			9			6			7			7			6			4
				17			22			8			7			4			11			4
				5			15			13			11			6			6			5
				13			21			25			5			9			5			3
				46			17			22			7			6			6			4
				21			11			18			8			6			6			4
				18			18			21			12			5			9			4
				24			8			9			11			6			7			4
				13			16			30			15			7			7			3
				16			17			17			6			7			5			4
				13			18			14			8			6			8			4
				15			9			14			18			6			7			4
				19			16			8			4			7			7			4
				12			9			21			14			6			7			5
				6			15			30			8			5			9			4
				15			9			24			18			7			5			5
				21			11			6			21			5			8			4
				32			25			10			4			8			3			4
				26			16			15			5			7			7			3
				23			15			11			5			5			8			4
				8			19			22			17			6			10			4
				26			14			12			14			6			7			4
				13			19			8			13			7			6			3
				15			16			17			4			8			8			5
				29			17			21			6			7			4			4
				14			18			8			18			7			8			4
				16			11			26			16			7			8			4
				5			12			25			4			4			5			4
				20			16			25			11			6			6			3
				13			6			21			9			8			8			4
				15			17			20			5			9			5			4
				10			13			47			22			9			8			4
				16			11			24			6			6			8			5
				20			12			33			7			8			4			4
				8			17			19			5			8			8			4
				14			15			10			6			6			6			4
				15			16			22			4			5			8			4
				19			20			31			5			9			7			4
				6			24			20			8			7			8			4
				55.8			11			19			5			8			6			5
				104			15			10			4			7			6			4
				58.7			10			29			16			7			6			4
				83.9			14			15			8			5			6			4
				32			24			9			18			11			6			4
				34.75			6			11			17			6			7			4
							24			20			12			7			7			4
							12			24			5			9			6			4
							13			16			11			7			8			3
							18			9			6			9			8			4
							14			28			5			7			4			4
							11			24			5			5			4			4
							11			6			5			8			10			5
							8			15			5			6			5			4
							7			20			6			6			9			4
							12			10			4			7			8			4
							11			13			41			7			8			4
							7			23			6			8			8			4
							9			11			6			10			9			4
							30			34			6			8			3			5
							8			22			17			7			5			4
							11			25			17			8			4			4
							36			42			5			5			7			4
							12			18			6			10			4			5
							19			22			4			7			4			3
							8			12			4			5			4			4
							8			11			8			10			7			3
							49.3			16			11			8			9			4
							54.2			26			11			6			7			4
							66			12			21			6			4			4
							37.9			6			56.7			6			8			4
							36			15			59			6						5
							62.9			12			29.9			8						4
										13			35.5			6						5
										12			33.43			5						5
										23			56.9			5						4
										18						4						4
										13						9						4
										24						8						3
										28						7						4
										8						6						4
										8						8						4
										16						5						4
										24						8						4
										17						8						4
										24						9						4
										29						7						4
										20						7						4
										13						6						5
										15						7						5
										11						6						4
										34						6						5
										10						4						4
										27						8						3
										10						10						4
										15						6						3
										7						6						4
										19						8						3
										27						7						4
										28						10						5
										22						5						5
										10						7						5
										18						7						4
										24						6						4
										9						5						3
										20						7						5
										15						8						5
										24						6						4
										11						6						4
										24						6						3
										31						6						3
										22						10						4
										22						9						5
										9						10						4
										10						5						4
										27						10						4
										19						6						4
										7						7						3
										9						5						3
										14						4						4
										27						7						5
										12						5						4
										15						6						4
										20						7						5
										13						8						6
										26						9						6
										13						9						3
										25						5						3
										12						8						5
										11						7						4
										8						6						5
										8						6						4
										19						7						3
										20						8						4
										23						6						5
										20						6						3
										14						6						5
										8						7						4
										21						5						3
										14						10						4
										17						7						3
										18						6						5
										6						6						4
										17						11						4
										20						6						4
										18						7						4
										8						6						4
										13						6						3
										18						5						3
										21						7						4
										11						6						4
										6						8						4
										6						7						4
										10						7						4
										7						7						3
										6						6						3
										8						7						4
										12						5						3
										11												4
										37												4
										13												4
										14												4
										13												4
										23												5
										12												3
										25												4
										6												4
										11												3
										49												4
										5												4
										19												4
										18												4
										13												4
										19												4
										26												4
										7												4
										8												5
										11												4
										9												4
										14												4
										10
										14
										12
										18
										6
										13
										19
										7
										9
										9
										10
										18
										15
										18
										8
										11
										13
										23
										20
										11
										9
										14
										10
										11
										10
										12
										19
										11
										11
										11
										14
										18
										12
										11
										5
										12
										11
										10
										21
										15
										15
										7
										17
										15
										12
										17
										10
										6
										20
										19
										11
										21
										31
										5
										11
										14
										18
										5
										7
										15
										5
										13
										7
										28
										8
										14
										6
										8
										18
										18
										22
										22
										6
										7
										12
										18
										18
										16
										6
										16
										15
										14
										60
										18
										9
										27
										13
										16
										15
										63
										7
										15
										16
										10
										21
										36
										15
										5
										59

## Sheet: Figure 4 F data
												normalized on higher value (Ab-3)
			KO hiPSCs	KO Neurons				KO hiPSCs	KO Neurons					KO hiPSCs	KO Neurons				KO hiPSCs	KO Neurons
	ab181137	1	3.70821	6.00635		ab181137	1	0.0696315	0.219909			ab181137	1	0.215307	0.348742		ab181137	1	0.00404297	0.0127684
	abe1425	2	12.062	17.2229		abe1425	2	0.200468	0.791445			abe1425	2	0.700346	1		abe1425	2	0.0116396	0.0459531
	H8132	3	11.095	9.90532		H8132	3	0.174801	0.363718			H8132	3	0.644204	0.575126		H8132	3	0.0101493	0.0211183
	homemade	4	5.46938	6.24259		homemade	4	0.0811227	0.203525			homemade	4	0.317565	0.362459		homemade	4	0.00471017	0.0118171
	#6364	5	4.90632	5.97933		#6364	5	0.0473821	0.215021			#6364	5	0.284872	0.347174		#6364	5	0.00275111	0.0124846
	24573-1-AP	6	8.47368	11.0219		24573-1-AP	6	0.150866	0.292513			24573-1-AP	6	0.492002	0.639956		24573-1-AP	6	0.00875965	0.016984
	PA5-30190	7	4.11844	5.44466		PA5-30190	7	0.0644893	0.131411			PA5-30190	7	0.239126	0.316129		PA5-30190	7	0.00374439	0.00763
			iPSCs (Nuclear)	NR2F1 pixel intensity in the nuclei of undifferentiated NR2F1-KO iPS cells
			Neurons (Nuclear)	NR2F1 pixel intensity in the nuclei of NR2F1-KO iPSCs differentiated into neurons
			ab181137	1		abe1425	2		H8132	3		homemade	4		#6364	5		24573-1-AP	6		PA5-30190	7
			KO hiPSCs	KO Neurons		KO hiPSCs	KO Neurons		KO hiPSCs	KO Neurons		KO hiPSCs	KO Neurons		KO hiPSCs	KO Neurons		KO hiPSCs	KO Neurons		KO hiPSCs	KO Neurons
			1.9	2.8		7.41	9.1		7.29	7.52		2.96	3.5		2.77	4.36		4.64	5.41		2.34	3.12
			2.08	5.7		8.07	19.57		6.86	8.73		2.92	3.68		2.76	4.6		5.52	5.94		2.4	4.25
			2.12	5.25		8.26	19.3		8.06	6.12		3.25	3.06		2.67	6		5.9	6.4		2.4	2.84
			2.05	3.66		7.49	11.23		5.9	4.47		2.93	3.95		2.72	3.6		5.73	6.31		2.54	3.24
			2.13	5.5		8.08	13.76		9.74	4.9		3.04	3.68		2.65	3.8		3.9	9.15		2.35	3.16
			2	4.49		6.57	9.19		6.32	4.39		2.92	3.23		2.72	3.71		4.31	6.76		2.34	3.18
			4	7		11	12		12	8		5	4		5	6		9	11		4	6
			4	6		12	18		11	10		5	7		5	6		8	7		4	7
			4	5		13	14		11	10		6	5		5	5		8	11		4	6
			4	7		14	16		13	10		6	6		5	6		10	13		4	6
			4	9		15	17		13	12		6	7		5	8		8	11		5	5
			4	4		13	20		14	15		6	7		5	8		9	13		5	7
			4	5		13	25		11	13		5	8		5	6		7	22		4	6
			3	6		13	12		12	15		7	6		5	5		10	14		4	5
			4	5		12	14		11	9		5	9		5	7		9	11		4	7
			4	9		14	18		11	14		5	6		5	6		9	13		4	5
			5	6		13	17		11	9		5	7		5	5		9	10		4	6
			4	6		14	8		12	12		6	5		5	6		9	10		5	6
			4	7		15	10		12	9		6	6		5	7		9	12		4	6
			3	6		12	17		11	9		5	7		5	8		8	13		5	6
			4	5		11	30		11	8		6	9		5	8		9	12		5	5
			4	4		12	20		11	11		6	6		5	6		8	12		5	6
			4	3		12	21		12	10		5	6		5	5		9	13		4	5
			4	6		12	11		10	12		5	7		5	7		8	10		5	6
			4	9		11	21		11	6		6	6		5	7		9	13		4	7
			3	5		11	18		11	12		7	8		5	6		7	12		4	6
			4	7		13	15		14	9		5	7		5	5		8	10		5	5
			4	6		12	14		11	22		5	7		5	6		8	5		4	5
			4	9		12	17		10	8		7	6		5	5		10	14		4	5
			4	5		12	16		14	12		5	5		5	6		8	11		4	6
			4	7		12	19		11	12		5	9		5	7		8	17		5	6
			5	7		12	17		10	8		6	7		5	5		8	10		4	5
			5	6		12	35		12	9		5	9		5	6		8	11		5	6
			4	10		13	12		11	11		5	6		5	6		9	9		4	6
			4	9		13	32		12	10		7	6		6	5		10	15		4	5
			4	6		12	6		13	10		6	6		5	5		9	8		4	5
			5	6		12	12		10	15		5	7		5	8		9	9		4	6
			4	4		15	23		12	12		7	8		5	5		10	11		4	7
			4	8		11	16		16	9		5	6		5	7		10	11		4	6
			4	5		12	15		13	9		6	7		6	6		8	10		5	7
			3	8		14	15		12	9		5	6		5	11		10	15		4	5
			3	6		13	13		12	7		7	5		5	4		9	14		4	5
			4	7		11	14		10	11		5	7		6	7		8	9		4	6
			4	6		13	13		10	9		7	6		5	5		10	10		4	5
			4	5		13	24		12	10		5	5		5	6		11	10		4	5
			3	5		13	26		11	11		5	7		5			8	10		4	5
			4	7		13	20		13	8		5	6		5			9	8		4	5
			3	5		12	22		12	8		7	6		5			8	9		4	6
			3	6		12	30		10	8		5	5		5			8	11		5	5
			4	6		13	8		15	9		9	6		5			8	17		4	5
			4	4		12	13		10	8		5	7		5			12	10		5	6
			4	12		12	14		11	9		5	6		5			9	15		5	5
			3	6		13	25		11	10		7	7		5			9	10		4	6
			4	5		13	19		10	9		6	9		5			9	8		6	5
			4	4		12	20		12	8		8			5			10	14		4	5
			4	5		12	13		12	11		5			5			8	12		4	7
			4	7		13	20		14	8		6			5			7	12		4	5
			3	7		23	14		15	11		6			5			8	9		4	6
			4	4		12	23		13	12		5			5			5	14		4
			4	7		11			7	8		5			5			8	10		5
			4	5		13			11	9		5			5			7	12		4
			4	5		12			10	15		7			5			9	11		4
			3	4		14			14			6			5			8	12		4
			3			11			12			7			5			9	10		4
			4			11			12			5			5			7	9		4
			4			11			12			5			5			8	12		4
			4			12			12			5			5			9	12		5
			5			11			10			6			5			9	12		4
			4			12			12			5			5			9	7		4
			4			14			12			6			5			8	9		4
			4			12			6			6			5			12	9		4
			4			13			11			6			5			8	10		4
			4			10			14			6			5			9	9		4
			4			11			10			6			5			9	13		4
			4			13			10			6			5			9	14		4
			4			12			10			6			5			11	14		4
			4			13			13			6			5			7	9		4
			3			12			14			5			5			9	11		4
			3			14			11			5			5			9	12		5
			3			11			10			5			5			9	12		4
			4			12			9			5			5			9	10		4
			3			14			10			5			5			10	12		4
			4			14			10			5			5			8	13		4
			4			10			11			6			5			8	15		5
			4			11			12			5			5			8	6		4
			4			14			13			6			5			7	14		4
			3			11			10			6			5			9	11		4
			3			11			9			5			5			7	8		4
			4			13			11			5			4			8	10		5
			4			12			11			6			5			9	13		4
			5			10			12			5			5			8			4
			3			13			11			5			5			12			4
			3			12			10			6			5			8			4
			3			11			11			5			5			11			4
			3			10			10			5			5			9			4
						11			10			5			5						4
						11			11			5			5
						11			11			5			5
						13			9			5			5
						10			10			6			5
						11			10			6			5
						11			11			5			5
						10			10			6			5
						11			11			6			5
						13			11			5			5
						11			10			6			5
						10			11			6			5
						10						5			5
						11						5			5
						22						5			5
						11						5			5
												6			5
												5			5
												5			5
												5			5
												6			5
												5			5
												5			5
												5			5
												6			5
												5			5
												5			5
												5			5
												7			5
												6			5
												5
												5
												6
												6
												5

## Sheet: Figure 5 G,H data
															RATIO NEG/POS
			Nr2f1 KO	Nr2f1 WT (Ant)	Nr2f1 WT (Post)				Nr2f1 KO	Nr2f1 WT (Ant)	Nr2f1 WT (Post)						Signal/Noise Ratio
	ab181137	1	2.22111	12.5467	42.4692		ab181137	1	0.405988	1.96726	2.34822				ab181137	1	19.1207
	abe1425	2	6.545	15.84	33.5417		abe1425	2	0.839819	1.28084	1.38048				abe1425	2	5.12478
	H8132	3	15.38	20.4917	36.2575		H8132	3	1.41655	1.33742	0.996911				H8132	3	2.35744
	homemade	4	3.61583	8.8275	29.4117		homemade	4	0.467713	0.918102	2.06121				homemade	4	8.13413
	#6364	5	3.43167	3.96167	4.55167		#6364	5	0.66636	0.727578	0.895475				#6364	5	1.32637
	24573-1-AP	6	4.14667	4.64	5.11		24573-1-AP	6	0.760279	0.854833	0.930677				24573-1-AP	6	1.23232
	PA5-30190	7	3.78167	5.05167	4.675		PA5-30190	7	0.705377	0.914438	0.839638				PA5-30190	7	1.23623
			Nr2f1 KO	NR2F1 pixel intensity in KO cortex
			Nr2f1 WT (Ant)	NR2F1 pixel intensity in WT cortex (anterior cortex)
			Nr2f1 WT (Post)	NR2F1 pixel intensity in WT cortex (posterior cortex)
			Nr2f1 KO	Nr2f1 WT (Ant)	Nr2f1 WT (Post)				Nr2f1 KO	Nr2f1 WT (Ant)	Nr2f1 WT (Post)
	ab181137	1	4.02	17.32	31.79		abe1425	2	8.6	18.87	33.56
			3.78	18.88	35.4				9.6	20.78	31
			3.71	21.69	39.55				8.71	23	35.08
			1.47	4.6	54.7				8.45	12.64	40.43
			1.52	5.4	50.25				8.37	13.95	39.7
			1.56	9.89	40.78				7.65	16	32.5
			1.33	17.13	38.9				3.72	16.77	37.8
			1.32	17.32	35.84				3.9	17.94	37.3
			1.28	16.13	38.22				3.35	18.86	24.7
				1.9	37.7				3.1	7.56	30.1
				4.6	55.74					10.6	27.8
				15.7	50.76					13.11	32.53
			Nr2f1 KO	Nr2f1 WT (Ant)	Nr2f1 WT (Post)				Nr2f1 KO	Nr2f1 WT (Ant)	Nr2f1 WT (Post)
	H8132	3	14.1	23.78	35.65		homemade	4	5	10.85	38.7
			15.47	25.06	37.37				5.25	7.69	37.72
			12.78	25.42	33.82				5.44	6.38	34.18
			17.51	15.87	38.8				4.84	12.8	27.8
			16.2	15.86	42.8				5.14	12.17	23.15
			14.55	18.84	37.4				5.28	13	21.43
			20.3	23.1	32.4				2.17	4.03	24.57
			23.7	24.03	39.14				2	3.6	22.77
			24.82	22.96	39.3				1.9	8.1	18.98
			10.7	11.66	33.7				2.26	9	32.26
			9.44	15.8	31.01				2.14	7.67	38.33
			11.77	23.52	33.7				1.97	10.64	33.05
			8.6
			Nr2f1 KO	Nr2f1 WT (Ant)	Nr2f1 WT (Post)				Nr2f1 KO	Nr2f1 WT (Ant)	Nr2f1 WT (Post)
	#6364	5	4.94	5.26	6.39		24573-1-AP	6	6.26	6.42	6.94
			5.03	5.78	5.6				5.7	6.66	7.56
			4.79	5.69	7.35				5.53	6.57	7
			1.92	2.12	3.46				2.64	2.68	2.67
			1.95	2.47	2.2				2.39	2.74	2.97
			1.96	2.45	2.31				2.36	2.77	3.52
			Nr2f1 KO	Nr2f1 WT (Ant)	Nr2f1 WT (Post)
	PA5-30190	7	5.28	7.32	6.4
			5.27	6.89	6.67
			5.52	7.05	6.58
			2.19	3.32	2.81
			2.18	2.92	2.89
			2.25	2.81	2.7
