# Supplementary material for: Unravelling the conundrum of nucleolar NR2F1 localization using antibody-based approaches in vitro and in vivo
Source: Commun Biol. 2025 Apr 10;8:594. doi: 10.1038/s42003-025-07985-1 (PMC11982218; doi:10.1038/s42003-025-07985-1)
Supplement: Supplementary file 4 — Supplementary Data 2 [file 42003_2025_7985_MOESM4_ESM.xls]

## Sheet: Sheet0
	Count	Cells	Cells/Single Cells	Cells/Single Cells/high	Cells/Single Cells/low	high	low
Manip1_1 Neg.fcs	17311	14113	11723	0	55	0 %	0,47 %
Manip1_1 Pos.fcs	20646	15229	13008	4509	5053	34,7 %	38,8 %
Manip1_2 Neg.fcs	16335	13724	11742	0	128	0 %	1,09 %
Manip1_2 Pos.fcs	19496	15151	12837	74	7145	0,58 %	55,7 %
Manip1_3 Neg.fcs	16882	13819	11748	0	38	0 %	0,32 %
Manip1_3 Pos.fcs	21017	15748	13091	2537	6719	19,4 %	51,3 %
Manip1_4 Neg.fcs	17560	13853	11811	0	58	0 %	0,49 %
Manip1_4 Pos.fcs	20294	15605	13231	2927	6140	22,1 %	46,4 %
Manip1_5 Neg.fcs	16432	13699	11676	1	19	8,56E-3 %	0,16 %
Manip1_5 Pos.fcs	20285	15694	13214	1798	9580	13,6 %	72,5 %
Manip1_6 Neg.fcs	17899	14180	11837	0	114	0 %	0,96 %
Manip1_6 Pos.fcs	19859	15479	12667	322	5766	2,54 %	45,5 %
Manip1_7 Neg.fcs	16975	13757	11478	0	100	0 %	0,87 %
Manip1_7 Pos.fcs	20985	15968	13235	72	2683	0,54 %	20,3 %
